# Supplementary material for: Evaluation of the Effects of Chia (Salvia hispanica L.) Leaves Ethanolic Extracts Supplementation on Biochemical and Hepatic Markers on Diet-Induced Obese Mice
Source: Antioxidants (Basel). 2023 May 17;12(5):1108. doi: 10.3390/antiox12051108 (PMC10215631; doi:10.3390/antiox12051108)
Supplement: Supplementary file 1 [file antioxidants-12-01108-s001.zip]

Archive with 1 entries (1 files):
- antioxidants-2378559-supplementary.pdf
